# Supplementary material for: Lead Tolerance and Remediation Potential of Four Indocalamus Species in Lead-Contaminated Soil
Source: Plants (Basel). 2024 Jul 2;13(13):1823. doi: 10.3390/plants13131823 (PMC11244322; doi:10.3390/plants13131823)
Supplement: Supplementary file 1 [file plants-13-01823-s001.zip]

Archive with 1 entries (1 files):
- plants-2979086-supplementary.pdf
